# Supplementary material for: Polygenic and sex specific architecture for two maturation traits in farmed Atlantic salmon
Source: BMC Genomics. 2019 Feb 15;20:139. doi: 10.1186/s12864-019-5525-4 (PMC6377724; doi:10.1186/s12864-019-5525-4)
Supplement: Supplementary file 4 — All significant SNP identified for freshwater maturation, using both male and female fish. The table shows physically co-located genes and their distance from the associated loci (in bp). Gene identifiers, symbol and names are provided. (XLSX 10 kb) [file 12864_2019_5525_MOESM4_ESM.xlsx]

## Sheet: Sheet1
Additional file 4. Freshwater Maturation GWAS using all animals. All significant SNP.
Ssa	SNP	bp	-LOG10(p-val)	Gene	Gene Abbrev.	Gene_ID	Distance (bp)
10	AX-87354755	60175081	10.9957	membrane-associated guanylate kinase, WW and PDZ domain-containing protein 2-like	magi-2	106560732	169298
11	AX-96411005	81521399	6.72584	phosphatidylinositol-binding clathrin assembly protein-like	picalm	106563683	0
9	AX-87356700	11857001	4.88273	left-right determination factor 2-like	lefty2	106610717	9832
9	AX-87668311	11873490	4.61618	ADP-dependent glucokinase-like	adpgk	106610712	0
29	AX-87665166	13717091	4.57187	protein scribble homolog	scrib	106590179	0
14	AX-87530648	77995893	4.56225	neurabin-1-like	ppp1r9a	106570463	0
29	AX-87695835	12876814	4.451	POU domain, class 6, transcription factor 2-like	pou6f2	106590158	0
24	AX-87594282	47349605	4.34775	cilia and flagella associated protein 299	cfap299	106585989	0
17	AX-96429168	10920789	4.31247	SLIT and NTRK-like protein 6	slitrk6	106575278	5053
29	AX-96491201	13307838	4.18376	SWI/SNF-related matrix-associated actin-dependent regulator of chromatin subfamily D member 3-like	smarcd3	106590169	0
29	AX-87051660	13243457	4.16368	arf-GAP with SH3 domain, ANK repeat and PH domain-containing protein 1-like	asap1	106590164	0
26	AX-87801257	13438127	4.13608	alanine aminotransferase 2-like	gpt2	106587295	2156
28	AX-87551194	26384579	4.02919	KH domain-containing, RNA-binding, signal transduction-associated protein 2-like	khdrbs2	106589783	0
