# Supplementary material for: Polygenic and sex specific architecture for two maturation traits in farmed Atlantic salmon
Source: BMC Genomics. 2019 Feb 15;20:139. doi: 10.1186/s12864-019-5525-4 (PMC6377724; doi:10.1186/s12864-019-5525-4)
Supplement: Supplementary file 5 — All significant SNP identified for marine maturation, using both male and female fish. The table shows physically co-located genes and their distance from the associated loci (in bp). Gene identifiers, symbol and names are provided. (XLSX 13 kb) [file 12864_2019_5525_MOESM5_ESM.xlsx]

## Sheet: Sheet1
Additional file 5. Marine Maturation GWAS using all animals. All significant SNP.
Ssa	SNP	Mb	-LOG10(p-val)	Gene	Gene symbol	Gene ID	Distance (bp)
10	AX-87354755	60175081	12.3382	membrane-associated guanylate kinase, WW and PDZ domain-containing protein 2-like	magi-2	106560732	169298
11	AX-96411005	81521399	6.83863	phosphatidylinositol-binding clathrin assembly protein-like	picalm	106563683	0
9	AX-87290803	113217513	5.46725	P2X purinoceptor 5-like	LOC106612812	106612812	0
4	AX-87171059	21354256	5.2668	catenin alpha 2	ctnna2	106602757	0
5	AX-96304246	24703414	5.21538	Rap guanine nucleotide exchange factor 2	rapgef2	106604533	106428
9	AX-87526812	112774492	5.14935	claudin-4-like	CLDN4	106612822	0
9	AX-87822666	113017965	5.14935	calcium-binding protein 8	CALN1	106612817	0
9	AX-96428686	119632095	5.00043	tsukushin-like	tsku	106612955	0
1	AX-87558959	154144608	4.99568	sericin-1-like	ser1	106572258	3413
1	AX-87477870	151185007	4.9914	NACHT, LRR and PYD domains-containing protein 12-like	NLRP12	106571878	219
9	AX-96429512	119145929	4.94692	beta-galactosidase-1-like protein 2	LOC106612957	106612957	0
10	AX-87530983	77704011	4.92082	cadherin-13-like	LOC106560870	106560870	15706
14	AX-87669752	34105106	4.91009	nicastrin-like	LOC106569378	106569378	0
9	AX-87849309	123522078	4.8962	heat shock protein beta-7-like	LOC106583687	106613119	78
15	AX-87864338	97465761	4.8962	AMP deaminase 2-like	caln1	106572871	33483
1	AX-87729924	154028927	4.85699	transcription factor 4-like	LOC106572247	106572247	28057
9	AX-86971098	111907592	4.82974	aryl-hydrocarbon-interacting protein-like 1	AIPL1	106612843	0
10	AX-87853102	75222185	4.80688	NT-3 growth factor receptor-like	ntrk3	106560958	0
10	AX-87646108	72088312	4.79048	protein MON2 homolog	LOC106560994	106560994	0
6	AX-87489910	41079900	4.75203	chromobox protein homolog 1-like	CBX1	106607485	0
9	AX-86925693	115584474	4.74232	cell adhesion molecule 1-like	cadm1	106613023	0
15	AX-87465919	93372724	4.73283	tensin-2-like	tns2	106572749	0
1	AX-87544908	151733992	4.72816	solute carrier family 27 member 6	slc27a6	106571818	0
10	AX-96373351	80284905	4.72584	ran-binding protein 10-like	LOC106560827	106560827	260
9	AX-96145298	119457515	4.70333	matrix metalloproteinase-20-like	LOC106613041	106613041	65177
9	AX-87829392	113355972	4.6038	nectin-3-like protein	LOC106612808	106612808	0
5	AX-87795350	34994256	4.60206	testican-1-like	SPOCK1	106604788	0
4	AX-96310833	28464944	4.59346	protein spinster homolog 2	spns2	106602867	0
22	AX-87243437	52934203	4.59176	acid sensing ion channel subunit 1	asic1	100194955	48255
9	AX-86915323	111831351	4.50446	Golgi SNAP receptor complex member 1	GOSR1	106612848	0
9	AX-87256525	113162439	4.49214	flotillin-2-like	flot2	106612814	0
9	AX-96451171	119148115	4.4828	beta-galactosidase-1-like protein 3	LOC106612960	106612960	433
4	AX-87417714	32723244	4.43415	reticulon 7	rtn7	100137020	1702
9	AX-87436137	115585322	4.4318	cell adhesion molecule 1-like	cadm1	106613023	0
15	AX-96235344	97945454	4.383	AMP deaminase 2-like	ampd2	106572896	1944
11	AX-87215774	87240894	4.37779	Androgen-induced proliferation inhibitor	aprin	100195389	0
10	AX-87146654	80374979	4.37366	enhancer of mRNA-decapping protein 4-like	LOC106560824	106560824	0
10	AX-87026752	75230383	4.37263	NT-3 growth factor receptor-like	ntrk3	106560958	0
10	AX-96130856	22491736	4.36452	F-BAR domain only protein 1-like	LOC106613838	106613838	0
22	AX-87039738	51863624	4.32239	protein APCDD1-like	LOC106583687	106583687	31572
9	AX-87058222	111224357	4.31426	BCAS3, microtubule associated cell migration factor	bcas3	106612862	0
9	AX-87600850	122703925	4.2668	collagenase 3-like	LOC106613110	106613110	2001
15	AX-87875540	93086519	4.2668	plexin-B1-like	plxnb1	106572747	0
10	AX-87114207	77581392	4.266	malonyl-CoA decarboxylase, mitochondrial-like	LOC106560874	106560874	0
9	AX-87114058	116552664	4.23882	mediator of RNA polymerase II transcription subunit 13-like	LOC106613001	106613001	32
11	AX-86942711	87242992	4.20273	Androgen-induced proliferation inhibitor	aprin	100195389	0
11	AX-87863122	46423515	4.16178	rap guanine nucleotide exchange factor 1-like	LOC106562868	106562868	0
9	AX-96370158	117901363	4.12843	homeobox protein BarH-like 2	LOC106612968	106612968	871
