# Supplementary material for: Polygenic and sex specific architecture for two maturation traits in farmed Atlantic salmon
Source: BMC Genomics. 2019 Feb 15;20:139. doi: 10.1186/s12864-019-5525-4 (PMC6377724; doi:10.1186/s12864-019-5525-4)
Supplement: Supplementary file 7 — All significant SNP identified for freshwater maturation, using only male fish. The table shows physically co-located genes and their distance from the associated loci (in bp). Gene identifiers, symbol and names are provided. (XLSX 10 kb) [file 12864_2019_5525_MOESM7_ESM.xlsx]

## Sheet: Sheet1
Additional file 7. Freshwater Maturation GWAS in Males
Ssa	SNP	Mb	-LOG10(p-val)	Gene Name	Gene symbol	Gene ID	Distance (bp)
10	AX-87354755	60.1751	12.1524	membrane-associated guanylate kinase, WW and PDZ domain-containing protein 2-like	magi-2	106560732	169298
5	AX-86912682	26.6553	5.68825	leucine-rich repeat and immunoglobulin-like domain-containing nogo receptor-interacting protein 2	lingo2	106604562	0
15	AX-87344918	81.8188	5.07263	semaphorin-3F-like	sema3f	106572382	0
15	AX-87505066	81.8401	5.07263	uncharacterized LOC106572379	LOC106572379	106572379	0
15	AX-96294547	81.863	5.07263	histone-lysine N-methyltransferase SUV39H1-like	suv39h1	106572377	0
5	AX-96134205	26.7158	5.0511	leucine-rich repeat and immunoglobulin-like domain-containing nogo receptor-interacting protein 2	lingo2	106604562	0
1	AX-87628459	99.0305	4.89279	calcium-activated potassium channel subunit alpha-1-like	kcnma1	106611671	0
1	AX-96449803	99.1723	4.89279	calcium-activated potassium channel subunit alpha-1-like	kcnma1	106611671	0
1	AX-86931699	99.1985	4.89279	calcium-activated potassium channel subunit alpha-1-like	kcnma1	106611671	1788
1	AX-96499752	99.2791	4.89279	disks large homolog 5-like	dlg5	106611651	0
15	AX-87461648	82.7746	4.88941	lysine-specific demethylase 5B-B-like	kdm5bb	106572475	0
11	AX-87126287	12.6334	4.86012	V-set and transmembrane domain-containing protein 2B-like	Vstm2b	106562009	29336
24	AX-87594282	47.3496	4.81816	chromosome ssa24 open reading frame, human C4orf22	cfap299	106585989	0
11	AX-96411005	81.5214	4.80688	phosphatidylinositol-binding clathrin assembly protein-like	picalm	106563683	0
5	AX-96130597	27.5481	4.72584	gamma-aminobutyric acid receptor subunit alpha-2-like	gabra2	106604576	0
15	AX-96485645	82.9854	4.54975	uncharacterized LOC106572505	LOC106572505	106572505	0
11	AX-96424801	12.6792	4.35952	V-set and transmembrane domain-containing protein 2B-like	vstm2b	106562009	0
18	AX-96470053	6.5388	4.266	rab11 family-interacting protein 2-like	rab11fip2	106576815	23099
15	AX-96174066	82.7765	4.23807	lysine-specific demethylase 5B-B-like	kdm5bb	106572475	0
