# Supplementary material for: Polygenic and sex specific architecture for two maturation traits in farmed Atlantic salmon
Source: BMC Genomics. 2019 Feb 15;20:139. doi: 10.1186/s12864-019-5525-4 (PMC6377724; doi:10.1186/s12864-019-5525-4)
Supplement: Supplementary file 8 — All significant SNP identified for freshwater maturation, using only female fish. The table shows physically co-located genes and their distance from the associated loci (in bp). Gene identifiers, symbol and names are provided. (XLSX 10 kb) [file 12864_2019_5525_MOESM8_ESM.xlsx]

## Sheet: Sheet1
Additional file 8. Freshwater Maturation GWAS in Females
Ssa	SNP	Mb	-LOG10(p-val)	Gene	Gene symbol	Gene ID	Distance (bp)
21	AX-87406805	42.9148	5.56864	diacylglycerol kinase beta-like	dgk-β	106582334	0
21	AX-87143208	42.0021	5.41005	semaphorin 5B	sema5b	106582350	0
21	AX-87576115	43.0487	5.34199	diacylglycerol kinase beta-like	dgk-β	106582334	21233
21	AX-86979683	42.8229	5.24033	ETS translocation variant 5-like	etv5	106582336	0
21	AX-87038045	43.0804	5.1549	gamma-crystallin 1-like	cryg1	106582333	0
10	AX-87085877	22.0889	5.08778	neurogenic locus notch homolog protein 2-like	notch2	106613830	5839
10	AX-87194550	27.5774	5.07988	probable phospholipid-transporting ATPase IF	at11b	106613933	0
10	AX-96235399	22.0555	5.065	ER degradation enhancing alpha-mannosidase like protein 3	edem3	106613826	0
10	AX-87765828	22.0784	5.065	cysteine-rich motor neuron 1 protein-like	crim1	106613828	0
21	AX-87361345	42.0377	4.98716	semaphorin 5B	sema5b	106582350	0
21	AX-87300868	42.1611	4.98716	protein disulfide isomerase family A member 5	pdia5	100194934	0
21	AX-96430211	42.2064	4.98716	SEC22 homolog A, vesicle trafficking protein	sec22a	106582349	711
21	AX-96497299	42.5747	4.98716	nebulin	nebulin	100194727	0
21	AX-86953466	42.5943	4.98716	nebulin	nebulin	100194727	0
21	AX-87074072	43.1949	4.95468	uncharacterized protein C2orf80-like	c2orf80	106582318	588
10	AX-87264072	27.9197	4.92812	importin-13-like	importin-13	106613950	0
10	AX-96177061	22.1752	4.87615	protein FAM78B-like	fam78b	106613832	7671
21	AX-86936063	42.7947	4.87615	integrin beta-5-like	Itgb5	106582337	0
7	AX-96453849	15.1289	4.83268	receptor-type tyrosine-protein phosphatase delta-like	ptprd	106608606	97095
7	AX-87153854	20.4746	4.64397	ankyrin repeat and IBR domain-containing protein 1-like	ankib1	106608840	0
3	AX-96164081	9.47382	4.5817	low-density lipoprotein receptor-related protein 8-like	lrp8	106598404	1508
13	AX-86990491	27.7985	4.58004	protein SOGA1-like	soga1	106566796	0
7	AX-87025778	15.0891	4.48678	receptor-type tyrosine-protein phosphatase delta-like	ptprd	106608606	136885
21	AX-86974632	46.2138	4.4828	rho-related GTP-binding protein RhoE-like	rnd3	106582403	14002
