# Supplementary material for: Polygenic and sex specific architecture for two maturation traits in farmed Atlantic salmon
Source: BMC Genomics. 2019 Feb 15;20:139. doi: 10.1186/s12864-019-5525-4 (PMC6377724; doi:10.1186/s12864-019-5525-4)
Supplement: Supplementary file 12 — All significant SNP identified for marine maturation, using only male fish. The table shows physically co-located genes and their distance from the associated loci (in bp). Gene identifiers, symbol and names are provided. (XLSX 11 kb) [file 12864_2019_5525_MOESM12_ESM.xlsx]

## Sheet: Sheet1
Additional file 12. Marine Maturation GWAS in Males
Ssa	SNP	Mb	-LOG10(p-val)	Gene	Gene symbol	Gene ID	Distance (bp)
10	AX-87354755	60.1751	14.767	membrane-associated guanylate kinase, WW and PDZ domain-containing protein 2-like	magi-2	106560732	169298
11	AX-96411005	81.5214	7.69897	phosphatidylinositol-binding clathrin assembly protein-like	picalm	106563683	0
5	AX-96304246	24.7034	5.7122	Rap guanine nucleotide exchange factor 2	rapgef2	106604533	106428
15	AX-87159326	66.8482	5.5867	PR/SET domain 16	prdm16	106572198	49173
5	AX-87731819	24.6724	5.54975	follistatin-related protein 5-like	fstl5	106604535	110134
15	AX-87015612	66.8753	5.45346	Perlwapin	pwap	100196445	50068
15	AX-88282074	93.291	5.39577	keratin, type I cytoskeletal 18	krt18	106572756	10181
15	AX-87875540	93.0865	5.3019	plexin-B1-like	plxnb1	106572747	0
15	AX-87465919	93.3727	5.22548	tensin-2-like	tns2	106572749	0
9	AX-87436137	115.585	5.20901	cell adhesion molecule 1-like	cadm1	106613023	0
5	AX-87293934	27.9765	5.13312	polycomb group RING finger protein 1	pcgf1	106604580	44707
9	AX-86925693	115.584	5.09044	cell adhesion molecule 1-like	cadm1	106613023	0
9	AX-87290803	113.218	4.84164	P2X purinoceptor 5-like	p2rx5	106612812	0
15	AX-96235344	97.9455	4.78252	AMP deaminase 2-like	ampd2	106572896	1944
10	AX-87026752	75.2304	4.67985	NT-3 growth factor receptor-like	ntrk3	106560958	0
15	AX-87733359	66.7436	4.63827	PR/SET domain 16	prdm16	106572198	0
9	AX-96428686	119.632	4.6216	tsukushin-like	tsku	106612955	0
9	AX-87256525	113.162	4.61439	flotillin-2-like	flot2	106612814	0
9	AX-96451171	119.148	4.59517	beta-galactosidase-1-like protein 3	glb1l3	106612960	433
15	AX-87864338	97.4658	4.55284	AMP deaminase 2-like	ampd2	106572871	33483
10	AX-87571610	28.8633	4.51286	dynamin-2-like	dnm2	106613976	0
13	AX-87225174	42.9254	4.50724	protein anoxia up-regulated-like	fau	106567286	70335
9	AX-96429512	119.146	4.45593	beta-galactosidase-1-like protein 2	glb1l2	106612957	0
9	AX-87526812	112.774	4.41908	claudin-4-like	cldn4	106612822	0
9	AX-87822666	113.018	4.41908	calcium-binding protein 8	caln1	106612817	0
4	AX-87258352	45.4027	4.3536	rho GTPase-activating protein 35-like	arhgap35	106603369	1478
13	AX-87440448	13.2198	4.23508	NUAK family SNF1-like kinase 1	nuak1	106566564	0
15	AX-87296792	87.7931	4.20691	ganglioside-induced differentiation-associated protein 1-like 1	gdap1l1	106572607	547
18	AX-87053715	13.0779	4.16178	steroid 17-alpha-hydroxylase/17,20 lyase	cyp17a1	106576693	179
