# Supplementary material for: Polygenic and sex specific architecture for two maturation traits in farmed Atlantic salmon
Source: BMC Genomics. 2019 Feb 15;20:139. doi: 10.1186/s12864-019-5525-4 (PMC6377724; doi:10.1186/s12864-019-5525-4)
Supplement: Supplementary file 13 — All significant SNP identified for marine maturation, using only female fish. The table shows physically co-located genes and their distance from the associated loci (in bp). Gene identifiers, symbol and names are provided. (XLSX 9 kb) [file 12864_2019_5525_MOESM13_ESM.xlsx]

## Sheet: Sheet1
Additional file 13. Marine Maturation GWAS in Females
Ssa	SNP	Mb	-LOG10(p-val)	Gene	Gene symbol	Gene ID	Distance (bp)
14	AX-87327001	34.2346	6.39794	poly(ADP-ribose) polymerase 2	parp2	100195289	0
14	AX-87669752	34.1051	5.67162	nicastrin-like	ncstn	106569378	0
12	AX-86909909	7.20236	5.41229	GTPase IMAP family member 7-like	gimap7	106564239	264
25	AX-87146959	40.4891	5.08197	gamma-crystallin M3-like	crystallin M3	106586790	22835
14	AX-87327287	31.9824	4.87943	Aquaporin-1	aqp1	100194971	13075
14	AX-87515056	34.2167	4.85699	short chain dehydrogenase/reductase family 39U member 1	sdr39u1	100194578	2021
14	AX-87725691	73.8608	4.54668	CUB and sushi domain-containing protein 3-like	csmd3	106570400	0
4	AX-87417714	32.7232	4.25727	reticulon 7	rtn7	100137020	1702
26	AX-87563310	23.1073	4.11748	forkhead box F1	foxf1	109880924	1453
25	AX-96406072	40.5337	4.05849	amine oxidase [flavin-containing]	mao	106586788	12201
8	AX-86920455	6.55369	3.9393	arfaptin-1-like	arfaptin-1	106610019	0
8	AX-96138040	4.67559	3.76195	catenin alpha-2-like	ctnna2	106609934	0
